# Supplementary material for: Biological Evaluation of Photodynamic Effect Mediated by Nanoparticles with Embedded Porphyrin Photosensitizer
Source: Int J Mol Sci. 2022 Mar 25;23(7):3588. doi: 10.3390/ijms23073588 (PMC8998438; doi:10.3390/ijms23073588)
Supplement: Supplementary file 1 [file ijms-23-03588-s001.zip]

Archive with 1 entries (1 files):
- ijms-1590207-supplementary.pdf
